# Supplementary material for: Bioactive Bismuth Compounds: Is Their Toxicity a Barrier to Therapeutic Use?
Source: Int J Mol Sci. 2024 Jan 27;25(3):1600. doi: 10.3390/ijms25031600 (PMC10855265; doi:10.3390/ijms25031600)
Supplement: Supplementary file 1 [file ijms-25-01600-s001.zip]

Archive with 1 entries (1 files):
- ijms-2814618-supplementary.pdf
